# Supplementary material for: Systematic Comparison of Structural Characterization of Polysaccharides from Ziziphus Jujuba cv. Muzao
Source: Molecules. 2023 Jan 5;28(2):562. doi: 10.3390/molecules28020562 (PMC9866945; doi:10.3390/molecules28020562)
Supplement: Supplementary file 1 [file molecules-28-00562-s001.zip]

Archive with 1 entries (1 files):
- molecules-2074057-supplementary.pdf
